# Supplementary material for: Neutralizing monoclonal antibodies improve biodistribution of intravenously administered oncolytic adenovirus in human CD46-transgenic mice
Source: PLoS One. 2025 Jun 25;20(6):e0326857. doi: 10.1371/journal.pone.0326857 (PMC12193558; doi:10.1371/journal.pone.0326857)
Supplement: S1 Table — (XLSX) [file pone.0326857.s005.xlsx]

## Sheet: Sheet1
Target	Probe	Forward primer	Reverse primer
Ad11	CCGTCAGTGAAAACGTTC	CGTCTTCAACCGCTT	TGTACACGTAGGGACAGG
Ad5	TACCTGCCACGAGGCT	TCCGGTTTCTATGCCAAACCT	TCCTCCGGTGATAATGACAAGA
Ad28, Ad51	CCGTCAGTGAAAACGTGC	CGTCTTCAACCGCTT	TGTAGACGTAGGGACAGG
